# Supplementary material for: Torque Teno Virus (TTV) in Renal Transplant Recipients: Species Diversity and Variability
Source: Viruses. 2024 Mar 11;16(3):432. doi: 10.3390/v16030432 (PMC10974959; doi:10.3390/v16030432)
Supplement: Supplementary file 1 [file viruses-16-00432-s001.zip]

Archive with 1 entries (1 files):
- viruses-2863420-supplementary.docx
